# Supplementary material for: Network Pharmacology Approach and Experimental Verification to Explore the Anti-NSCLC Mechanism of Grifolic Acid
Source: Int J Mol Sci. 2025 Jan 13;26(2):629. doi: 10.3390/ijms26020629 (PMC11765843; doi:10.3390/ijms26020629)
Supplement: Supplementary file 1 [file ijms-26-00629-s001.zip]

Archive with 1 entries (1 files):
- ijms-3349948-supplementary.pdf
